# Supplementary material for: Effects of Granulocyte-Macrophage Colony-Stimulating (GM-CSF) Factor on Corneal Epithelial Cells in Corneal Wound Healing Model
Source: PLoS One. 2015 Sep 16;10(9):e0138020. doi: 10.1371/journal.pone.0138020 (PMC4574106; doi:10.1371/journal.pone.0138020)
Supplement: S1 Dataset — (XLSX) [file pone.0138020.s001.xlsx]

## Sheet: Fig.1 in vitro migraion assay
	hr	group	area				area ratio	1-area ratio	migration
set 1	0	c	0.667	183.365	0	253	1	0	0
		0.1	0.622	185.27	0	245	1	0	0
		1	0.658	167.548	0	210	1	0	0
		10	0.705	155.282	0	255	1	0	0
	24	c	0.479	186.04	26	224	0.718141	0.281859	28.1859
		0.1	0.356	182.712	37	213	0.572347	0.427653	42.7653
		1	0.184	191.32	63	236	0.279635	0.720365	72.0365
		10	0.079	179.335	70	212	0.112057	0.887943	88.7943
	36	c	0.421	207.524	54	241	0.631184	0.368816	36.8816
		0.1	0.287	195.197	60	225	0.461415	0.538585	53.8585
		1	0.12	178.195	38	235	0.182371	0.817629	81.7629
		10	0.034	189.803	61	232	0.048227	0.951773	95.1773
set 2	0	c	2.814	19.259	0	255	1		0
		0.1	2.996	7.133	0	255	1		0
		1	2.923	7.931	0	255	1		0
		10	2.88	6.188	0	255	1		0
	24	c	2.197	9.57	0	255	0.780739	0.219261	21.9261
		0.1	1.843	9.871	4	88	0.615154	0.384846	38.4846
		1	1.753	11.991	6	79	0.599726	0.400274	40.0274
		10	1.054	7.781	0	255	0.365972	0.634028	63.4028
	36	c	1.834	8.714	3	62	0.651741	0.348259	34.8259
		0.1	1.322	5.21	2	85	0.441255	0.558745	55.8745
		1	0.513	14.577	4	80	0.175505	0.824495	82.4495
		10	0.186	12.413	4	57	0.0645833	0.935417	93.5417
set 3	0	c	115542	67.683	43	249	1		0
		0.1	95042	54.483	35	234	1		0
		1	106652	68.799	44	243	1		0
		10	87076	52.391	33	233	1		0
	24	c	74136	82.869	54	250	0.641637	0.358363	35.8363
		0.1	50266	84.472	46	250	0.528882	0.471118	47.1118
		1	34357	82.852	55	249	0.322141	0.677859	67.7859
		10	15222	116.384	83	247	0.174813	0.825187	82.5187
	36	c	68435	73.317	42	254	0.592295	0.407705	40.7705
		0.1	43880	108.328	77	252	0.461691	0.538309	53.8309
		1	16486	80.247	39	251	0.154578	0.845422	84.5422
		10	7654	88.684	44	246	0.0879002	0.9121	91.21

## Sheet: Fig.2 GM-CSF in vivo
	Time(hrs)
control	0	12	24	36	48	60
	61.1	43.2	35.4	5.4	1.6	0
	64.4	47.6	41.1	7.8	5.9	0
	54.5	28.9	22.5	4.3	4.3	0
	55.1	36.7	17.4	15.4	3.7	0
	47.7	35.7	25.8	20.5	6.5	0
	50.9	24	15.2	0
	57.6	39.4	23.9	4.3	0
	57.1	38.9	21	0
	49.4	33.4	26	4.2	0
	51	29.7	19.4	0
	40.4	22	5.9	0
	37.4	33.8	13.4	1.5	0
	41.5	26.5	14.9	1.7	0
	38.8	26.7	9.2	1.1	0
	41.3	13.9	3.7	0
	37.9	28.4	12	0
	46.3	39.1	19.1	0
	40.6	30.8	13.8	0
	36.3	17.6	8.3	0
	43.7	28.4	25.6	1	0
	50.5	35	19.5	0
	44.9	29.6	21.1	4.9	0
	39	16.7	3.1	0
	50.6	34.8	21	0.3	0
	42.4	29.8	9.3	0
	37.4	32.4	8.5	0
	53.7	67.3	29	15	0
	65.8	43.2	4.8	0
	61.8	45	17.2	0
	64.5	48.6	14.5	2	0
	64.9	35.9	15.2	0
AVR	49.3065	33.6452	17.3161	2.88387	1.46667	0
STDEV	9.44574	10.6007	8.96572	5.179	2.38347	0
AVR PERCENTAGE	100	68.2368	183.322	30.5309	15.5273	0
	Time(hrs)
GM-CSF(10ug/ml)	0	12	24	36	48	60
	54.5	40.9	19.2	0
	51.1	39.2	12	0
	48.2	33.7	25.8	0
	46.6	35.6	22.8	0
	44.2	31.4	25.6	0
	47.6	21.4	10.9	0
	48.4	33.6	13.7	0
	49.4	23.5	14.7	0
	47.8	16.4	9.3	0
	48	11.5	8.3	0
	58.1	18.5	14.3	0
	64.9	15.8	12.9	0
	67.7	35	20.4	0
	48.2	19.8	14.1	0
	51.8	26.8	13.4	0
	44.7	23.7	16.6	0
	51	16.5	11.8	0
	52.6	38.1	21.1	0
	56.9	28	19.4	0
	49.7	29	17	0
	42.8	23.5	19.5	0
	49.6	28.7	0	0
	42.8	31.7	17	0
	55.2	22.2	11.2	0
	59.6	22.4	10.5	0
	61.9	29.9	10.2	0
	54.9	24.3	0	0
AVR	51.7852	26.7074	14.5074	0
STDEV	4.94559	7.57107	6.46417	0
AVR PERCENTAGE	100	51.5767	28.0166	0
	Time(hrs)
GM-CSF(20ug/ml)	0	12	24	36	48	60
	48.1	26.1	21.5	0
	47.6	26.1	21.5	0
	40	32.1	21.6	13	0
	30.6	20.3	9.3	0
	46.6	30.5	15.4	0
	43.8	15.4	4.5	0
	48.5	20	4.2	0
	39.2	21	4.3	0
	51.8	22.4	13.4	0
	38	14.1	4.1	0
	41.6	16.8	2.9	0
	42.1	22.1	12.9	0
	40.8	26.8	11.6	0
	41.7	15.3	7.7	0
	46.3	20.5	14	0
	51.8	18.9	1.7	0.9	0
	50.1	18.4	9.3	0
	63.3	25.7	15.7	0
	57.6	17.3	8.1	0
	53.6	16.9	13.3	0
	42.4	28.1	12.1	0
	44.2	22.3	10	1	0
	45.2	23.3	7.4	0
	40.6	16.9	5.5	1.1	0
	39.4	19.2	2.4	0
AVR	45.396	21.46	10.176	0.64	0
STDEV	6.88643	4.86929	5.98228	2.59631	0
AVR PERCENTAGE	100	311.627	147.769	9.29364
	Time(hrs)
GM-CSF(50ug/ml)	0	12	24	36	48	60
	38.8	15.7	9.5	0
	46.4	16.1	9.5	0
	45	20.4	13.2	0
	41.2	13.2	8	0
	47.2	23.4	16.4	0
	40.5	22.7	6.4	0
	41.5	12.2	1.7	0
	47.2	19.2	9.1	0
	61.2	17.9	5.2	0
	64.1	21.5	37	0
	58.2	20.1	10.8	0
	61.4	21.5	10.3	0
	62.5	28	12.1	0
	58.3	15.5	7.5	0
	54.1	21.5	14.7	0
	59.1	18.7	12.9	0
	60.3	15	9.1	0
	60.5	20.5	8.5	0
	48.3	13.5	4	0
	43.6	12.3	1.1	0
	40.1	10.4	1.5	0
	41.3	7.3	1.2	0
	38.1	7.4	0.5	0
AVR	50.387	17.1304	9.13913	0
STDEV	9.13854	5.25335	7.60817	0
AVR PERCENTAGE	100	33.9978	18.1379	0

## Sheet: S1. Fig. MTT assay
GM-CSF(ng/ml)	0	0.1	1	10
	0.33	0.321	0.324	0.327		1.04211	1.01368	1.02316	1.03263
	0.315	0.294	0.303	0.318		0.994737	0.928421	0.956842	1.00421
	0.306	0.288	0.288	0.303		0.966316	0.909474	0.909474	0.956842
	0.303	0.285	0.288	0.288		0.956842	0.9	0.909474	0.909474
	0.302	0.382	0.434	0.372		0.953684	1.20632	1.37053	1.17474
	0.344	0.358	0.37	0.348		1.08632	1.13053	1.16842	1.09895
	0.316667	0.321333	0.3345	0.326	aver	1	1.01474	1.05632	1.02947
	100	1.01474	1.05632	1.02947	SD	0.0536532	0.127911	0.181888	0.0961785
